# Supplementary material for: Understanding the Association of Plasmid Incompatibility Groups With Variable Antimicrobial Resistance Genotypes in Bacteria
Source: Microbiologyopen. 2025 Dec 9;14(6):e70187. doi: 10.1002/mbo3.70187 (PMC12689464; doi:10.1002/mbo3.70187)
Supplement: Supplementary file 1 — Supporting Table S1: Absolute and normalized values of host richness and Shannon diversity. Supporting Table S2: Quantitative distribution of bacterial genera among incompatibility groups. Supporting Table S3: Quantitative distribution of bacterial species among incompatibility groups. Supporting Table S4: Chi‐square test and Fisher's exact test. [file MBO3-14-e70187-s001.xlsx]

## Sheet: S1
Inc	Shannon_index	Host_richness	Total_plasmids	Richness_norm	Shannon_norm
IncFIA_1	21370409953949	23	213	0.107981220657277	0.010033056316408
IncFIB(AP001918)_1	207454100618744	31	458	0.0676855895196507	0.0045295655156931
IncFIB(K)_1_Kpn3	204524694345472	23	260	0.0884615384615385	0.00786633439790276
IncHI2_1	200971686971665	19	174	0.109195402298851	0.0115500969523945
IncHI2A_1	200089075738214	19	176	0.107954545454545	0.0113686974851258
IncI1_1_Alpha	192629687958685	20	192	0.104166666666667	0.0100327962478482
IncR_1	192535288884652	17	226	0.0752212389380531	0.00851926057011735

## Sheet: S2
Inc	Genus	Count	Relative_Freq
IncFIA_1	Acinetobacter	7	0.0328638497652582
IncFIA_1	Bacillus	1	0.00469483568075117
IncFIA_1	Bacteroides	2	0.00938967136150235
IncFIA_1	Citrobacter	5	0.0234741784037559
IncFIA_1	Edwardsiella	1	0.00469483568075117
IncFIA_1	Enterobacter	19	0.0892018779342723
IncFIA_1	Enterococcus	14	0.0657276995305164
IncFIA_1	Escherichia	61	0.286384976525822
IncFIA_1	Klebsiella	57	0.267605633802817
IncFIA_1	Lactococcus	1	0.00469483568075117
IncFIA_1	Lelliottia	1	0.00469483568075117
IncFIA_1	Limosilactobacillus	1	0.00469483568075117
IncFIA_1	Moellerella	1	0.00469483568075117
IncFIA_1	Morganella	1	0.00469483568075117
IncFIA_1	Providencia	1	0.00469483568075117
IncFIA_1	Pseudomonas	3	0.0140845070422535
IncFIA_1	Raoultella	1	0.00469483568075117
IncFIA_1	Salmonella	22	0.103286384976526
IncFIA_1	Shigella	3	0.0140845070422535
IncFIA_1	Staphylococcus	7	0.0328638497652582
IncFIA_1	Streptococcus	2	0.00938967136150235
IncFIA_1	Stutzerimonas	1	0.00469483568075117
IncFIA_1	Vibrio	1	0.00469483568075117
IncFIB(AP001918)_1	Acinetobacter	14	0.0305676855895196
IncFIB(AP001918)_1	Bacillus	1	0.00218340611353712
IncFIB(AP001918)_1	Bacteroides	2	0.00436681222707424
IncFIB(AP001918)_1	Citrobacter	11	0.0240174672489083
IncFIB(AP001918)_1	Clostridium	1	0.00218340611353712
IncFIB(AP001918)_1	Cutibacterium	1	0.00218340611353712
IncFIB(AP001918)_1	Edwardsiella	1	0.00218340611353712
IncFIB(AP001918)_1	Enterobacter	33	0.0720524017467249
IncFIB(AP001918)_1	Enterococcus	40	0.0873362445414847
IncFIB(AP001918)_1	Escherichia	127	0.277292576419214
IncFIB(AP001918)_1	Klebsiella	144	0.314410480349345
IncFIB(AP001918)_1	Lactococcus	1	0.00218340611353712
IncFIB(AP001918)_1	Legionella	1	0.00218340611353712
IncFIB(AP001918)_1	Lelliottia	1	0.00218340611353712
IncFIB(AP001918)_1	Limosilactobacillus	1	0.00218340611353712
IncFIB(AP001918)_1	Moellerella	1	0.00218340611353712
IncFIB(AP001918)_1	Morganella	2	0.00436681222707424
IncFIB(AP001918)_1	Neisseria	1	0.00218340611353712
IncFIB(AP001918)_1	Pasteurella	1	0.00218340611353712
IncFIB(AP001918)_1	Proteus	1	0.00218340611353712
IncFIB(AP001918)_1	Providencia	1	0.00218340611353712
IncFIB(AP001918)_1	Pseudescherichia	1	0.00218340611353712
IncFIB(AP001918)_1	Pseudomonas	3	0.00655021834061135
IncFIB(AP001918)_1	Raoultella	1	0.00218340611353712
IncFIB(AP001918)_1	Salmonella	32	0.0698689956331878
IncFIB(AP001918)_1	Serratia	2	0.00436681222707424
IncFIB(AP001918)_1	Shigella	4	0.00873362445414847
IncFIB(AP001918)_1	Staphylococcus	22	0.0480349344978166
IncFIB(AP001918)_1	Streptococcus	2	0.00436681222707424
IncFIB(AP001918)_1	Stutzerimonas	1	0.00218340611353712
IncFIB(AP001918)_1	Vibrio	4	0.00873362445414847
IncFIB(K)_1_Kpn3	Acinetobacter	12	0.0461538461538462
IncFIB(K)_1_Kpn3	Aeromonas	2	0.00769230769230769
IncFIB(K)_1_Kpn3	Bacillus	1	0.00384615384615385
IncFIB(K)_1_Kpn3	Bacteroides	1	0.00384615384615385
IncFIB(K)_1_Kpn3	Campylobacter	1	0.00384615384615385
IncFIB(K)_1_Kpn3	Chitinibacter	1	0.00384615384615385
IncFIB(K)_1_Kpn3	Citrobacter	4	0.0153846153846154
IncFIB(K)_1_Kpn3	Enterobacter	15	0.0576923076923077
IncFIB(K)_1_Kpn3	Enterococcus	17	0.0653846153846154
IncFIB(K)_1_Kpn3	Escherichia	71	0.273076923076923
IncFIB(K)_1_Kpn3	Klebsiella	88	0.338461538461538
IncFIB(K)_1_Kpn3	Leclercia	1	0.00384615384615385
IncFIB(K)_1_Kpn3	Ligilactobacillus	2	0.00769230769230769
IncFIB(K)_1_Kpn3	Morganella	1	0.00384615384615385
IncFIB(K)_1_Kpn3	Piscirickettsia	1	0.00384615384615385
IncFIB(K)_1_Kpn3	Proteus	1	0.00384615384615385
IncFIB(K)_1_Kpn3	Providencia	2	0.00769230769230769
IncFIB(K)_1_Kpn3	Pseudomonas	5	0.0192307692307692
IncFIB(K)_1_Kpn3	Salmonella	13	0.05
IncFIB(K)_1_Kpn3	Serratia	1	0.00384615384615385
IncFIB(K)_1_Kpn3	Shigella	3	0.0115384615384615
IncFIB(K)_1_Kpn3	Staphylococcus	16	0.0615384615384615
IncFIB(K)_1_Kpn3	Trabulsiella	1	0.00384615384615385
IncHI2A_1	Acinetobacter	7	0.0397727272727273
IncHI2A_1	Actinobacillus	1	0.00568181818181818
IncHI2A_1	Citrobacter	2	0.0113636363636364
IncHI2A_1	Clostridium	1	0.00568181818181818
IncHI2A_1	Enterobacter	8	0.0454545454545455
IncHI2A_1	Enterococcus	10	0.0568181818181818
IncHI2A_1	Escherichia	52	0.295454545454545
IncHI2A_1	Glaesserella	1	0.00568181818181818
IncHI2A_1	Klebsiella	58	0.329545454545455
IncHI2A_1	Macrococcus	1	0.00568181818181818
IncHI2A_1	Neisseria	2	0.0113636363636364
IncHI2A_1	Proteus	1	0.00568181818181818
IncHI2A_1	Pseudomonas	3	0.0170454545454545
IncHI2A_1	Salmonella	10	0.0568181818181818
IncHI2A_1	Serratia	3	0.0170454545454545
IncHI2A_1	Shigella	1	0.00568181818181818
IncHI2A_1	Staphylococcus	12	0.0681818181818182
IncHI2A_1	Streptococcus	1	0.00568181818181818
IncHI2A_1	Vibrio	2	0.0113636363636364
IncHI2_1	Acinetobacter	7	0.0402298850574713
IncHI2_1	Actinobacillus	1	0.00574712643678161
IncHI2_1	Citrobacter	2	0.0114942528735632
IncHI2_1	Clostridium	1	0.00574712643678161
IncHI2_1	Enterobacter	8	0.0459770114942529
IncHI2_1	Enterococcus	10	0.0574712643678161
IncHI2_1	Escherichia	50	0.28735632183908
IncHI2_1	Glaesserella	1	0.00574712643678161
IncHI2_1	Klebsiella	58	0.333333333333333
IncHI2_1	Macrococcus	1	0.00574712643678161
IncHI2_1	Neisseria	2	0.0114942528735632
IncHI2_1	Proteus	1	0.00574712643678161
IncHI2_1	Pseudomonas	3	0.0172413793103448
IncHI2_1	Salmonella	10	0.0574712643678161
IncHI2_1	Serratia	3	0.0172413793103448
IncHI2_1	Shigella	1	0.00574712643678161
IncHI2_1	Staphylococcus	12	0.0689655172413793
IncHI2_1	Streptococcus	1	0.00574712643678161
IncHI2_1	Vibrio	2	0.0114942528735632
IncI1_1_Alpha	Acinetobacter	5	0.0260416666666667
IncI1_1_Alpha	Aeromonas	1	0.00520833333333333
IncI1_1_Alpha	Bacillus	1	0.00520833333333333
IncI1_1_Alpha	Bacteroides	1	0.00520833333333333
IncI1_1_Alpha	Campylobacter	1	0.00520833333333333
IncI1_1_Alpha	Citrobacter	4	0.0208333333333333
IncI1_1_Alpha	Enterobacter	14	0.0729166666666667
IncI1_1_Alpha	Enterococcus	12	0.0625
IncI1_1_Alpha	Escherichia	51	0.265625
IncI1_1_Alpha	Klebsiella	72	0.375
IncI1_1_Alpha	Lactococcus	1	0.00520833333333333
IncI1_1_Alpha	Legionella	1	0.00520833333333333
IncI1_1_Alpha	Morganella	1	0.00520833333333333
IncI1_1_Alpha	Neisseria	1	0.00520833333333333
IncI1_1_Alpha	Proteus	1	0.00520833333333333
IncI1_1_Alpha	Pseudomonas	2	0.0104166666666667
IncI1_1_Alpha	Salmonella	10	0.0520833333333333
IncI1_1_Alpha	Shigella	1	0.00520833333333333
IncI1_1_Alpha	Staphylococcus	11	0.0572916666666667
IncI1_1_Alpha	Streptococcus	1	0.00520833333333333
IncR_1	Acinetobacter	6	0.0265486725663717
IncR_1	Campylobacter	1	0.00442477876106195
IncR_1	Chitinibacter	1	0.00442477876106195
IncR_1	Citrobacter	3	0.0132743362831858
IncR_1	Enterobacter	12	0.0530973451327434
IncR_1	Enterococcus	15	0.0663716814159292
IncR_1	Escherichia	64	0.283185840707965
IncR_1	Glaesserella	1	0.00442477876106195
IncR_1	Klebsiella	76	0.336283185840708
IncR_1	Neisseria	1	0.00442477876106195
IncR_1	Proteus	1	0.00442477876106195
IncR_1	Providencia	2	0.00884955752212389
IncR_1	Pseudomonas	4	0.0176991150442478
IncR_1	Salmonella	10	0.0442477876106195
IncR_1	Shewanella	1	0.00442477876106195
IncR_1	Shigella	5	0.0221238938053097
IncR_1	Staphylococcus	23	0.101769911504425

## Sheet: S3
Inc	Species	Count	Relative_Freq
IncFIA_1	Acinetobacter_baumannii	5	0.0234741784037559
IncFIA_1	Acinetobacter_baylyi	2	0.00938967136150235
IncFIA_1	Bacillus_paranthracis	1	0.00469483568075117
IncFIA_1	Bacteroides_fragilis	1	0.00469483568075117
IncFIA_1	Bacteroides_thetaiotaomicron	1	0.00469483568075117
IncFIA_1	Citrobacter_freundii	3	0.0140845070422535
IncFIA_1	Citrobacter_werkmanii	1	0.00469483568075117
IncFIA_1	Citrobacter_youngae	1	0.00469483568075117
IncFIA_1	Edwardsiella_piscicida	1	0.00469483568075117
IncFIA_1	Enterobacter_cloacae	6	0.028169014084507
IncFIA_1	Enterobacter_hormaechei	12	0.0563380281690141
IncFIA_1	Enterobacter_roggenkampii	1	0.00469483568075117
IncFIA_1	Enterococcus_faecalis	2	0.00938967136150235
IncFIA_1	Enterococcus_faecium	12	0.0563380281690141
IncFIA_1	Escherichia_coli	60	0.28169014084507
IncFIA_1	Escherichia_fergusonii	1	0.00469483568075117
IncFIA_1	Klebsiella_aerogenes	1	0.00469483568075117
IncFIA_1	Klebsiella_michiganensis	1	0.00469483568075117
IncFIA_1	Klebsiella_oxytoca	1	0.00469483568075117
IncFIA_1	Klebsiella_pneumoniae	51	0.23943661971831
IncFIA_1	Klebsiella_quasipneumoniae	3	0.0140845070422535
IncFIA_1	Lactococcus_sp._LG606	1	0.00469483568075117
IncFIA_1	Lelliottia_amnigena	1	0.00469483568075117
IncFIA_1	Limosilactobacillus_reuteri	1	0.00469483568075117
IncFIA_1	Moellerella_wisconsensis	1	0.00469483568075117
IncFIA_1	Morganella_morganii	1	0.00469483568075117
IncFIA_1	Providencia_huaxiensis	1	0.00469483568075117
IncFIA_1	Pseudomonas_aeruginosa	3	0.0140845070422535
IncFIA_1	Raoultella_ornithinolytica	1	0.00469483568075117
IncFIA_1	Salmonella_enterica	22	0.103286384976526
IncFIA_1	Shigella_boydii	1	0.00469483568075117
IncFIA_1	Shigella_sonnei	2	0.00938967136150235
IncFIA_1	Staphylococcus_aureus	6	0.028169014084507
IncFIA_1	Staphylococcus_epidermidis	1	0.00469483568075117
IncFIA_1	Streptococcus_mutans	1	0.00469483568075117
IncFIA_1	Streptococcus_parauberis	1	0.00469483568075117
IncFIA_1	Stutzerimonas_stutzeri	1	0.00469483568075117
IncFIA_1	Vibrio_campbellii	1	0.00469483568075117
IncFIB(AP001918)_1	Acinetobacter_baumannii	10	0.0218340611353712
IncFIB(AP001918)_1	Acinetobacter_baylyi	2	0.00436681222707424
IncFIB(AP001918)_1	Acinetobacter_nosocomialis	1	0.00218340611353712
IncFIB(AP001918)_1	Acinetobacter_pittii	1	0.00218340611353712
IncFIB(AP001918)_1	Bacillus_paranthracis	1	0.00218340611353712
IncFIB(AP001918)_1	Bacteroides_faecis	1	0.00218340611353712
IncFIB(AP001918)_1	Bacteroides_thetaiotaomicron	1	0.00218340611353712
IncFIB(AP001918)_1	Citrobacter_freundii	10	0.0218340611353712
IncFIB(AP001918)_1	Citrobacter_koseri	1	0.00218340611353712
IncFIB(AP001918)_1	Clostridium_perfringens	1	0.00218340611353712
IncFIB(AP001918)_1	Cutibacterium_acnes	1	0.00218340611353712
IncFIB(AP001918)_1	Edwardsiella_piscicida	1	0.00218340611353712
IncFIB(AP001918)_1	Enterobacter_asburiae	1	0.00218340611353712
IncFIB(AP001918)_1	Enterobacter_cloacae	11	0.0240174672489083
IncFIB(AP001918)_1	Enterobacter_cloacae_complex_sp._EB5	1	0.00218340611353712
IncFIB(AP001918)_1	Enterobacter_hormaechei	17	0.037117903930131
IncFIB(AP001918)_1	Enterobacter_kobei	1	0.00218340611353712
IncFIB(AP001918)_1	Enterobacter_ludwigii	1	0.00218340611353712
IncFIB(AP001918)_1	Enterobacter_roggenkampii	1	0.00218340611353712
IncFIB(AP001918)_1	Enterococcus_faecalis	5	0.0109170305676856
IncFIB(AP001918)_1	Enterococcus_faecium	34	0.074235807860262
IncFIB(AP001918)_1	Enterococcus_hirae	1	0.00218340611353712
IncFIB(AP001918)_1	Escherichia_coli	127	0.277292576419214
IncFIB(AP001918)_1	Klebsiella_aerogenes	1	0.00218340611353712
IncFIB(AP001918)_1	Klebsiella_grimontii	1	0.00218340611353712
IncFIB(AP001918)_1	Klebsiella_michiganensis	1	0.00218340611353712
IncFIB(AP001918)_1	Klebsiella_oxytoca	2	0.00436681222707424
IncFIB(AP001918)_1	Klebsiella_pneumoniae	134	0.292576419213974
IncFIB(AP001918)_1	Klebsiella_quasipneumoniae	4	0.00873362445414847
IncFIB(AP001918)_1	Klebsiella_variicola	1	0.00218340611353712
IncFIB(AP001918)_1	Lactococcus_sp._LG606	1	0.00218340611353712
IncFIB(AP001918)_1	Legionella_longbeachae	1	0.00218340611353712
IncFIB(AP001918)_1	Lelliottia_amnigena	1	0.00218340611353712
IncFIB(AP001918)_1	Limosilactobacillus_reuteri	1	0.00218340611353712
IncFIB(AP001918)_1	Moellerella_wisconsensis	1	0.00218340611353712
IncFIB(AP001918)_1	Morganella_morganii	2	0.00436681222707424
IncFIB(AP001918)_1	Neisseria_gonorrhoeae	1	0.00218340611353712
IncFIB(AP001918)_1	Pasteurella_multocida	1	0.00218340611353712
IncFIB(AP001918)_1	Proteus_vulgaris	1	0.00218340611353712
IncFIB(AP001918)_1	Providencia_huaxiensis	1	0.00218340611353712
IncFIB(AP001918)_1	Pseudescherichia_vulneris	1	0.00218340611353712
IncFIB(AP001918)_1	Pseudomonas_aeruginosa	3	0.00655021834061135
IncFIB(AP001918)_1	Raoultella_ornithinolytica	1	0.00218340611353712
IncFIB(AP001918)_1	Salmonella_enterica	32	0.0698689956331878
IncFIB(AP001918)_1	Serratia_marcescens	2	0.00436681222707424
IncFIB(AP001918)_1	Shigella_boydii	1	0.00218340611353712
IncFIB(AP001918)_1	Shigella_sonnei	3	0.00655021834061135
IncFIB(AP001918)_1	Staphylococcus_aureus	18	0.0393013100436681
IncFIB(AP001918)_1	Staphylococcus_epidermidis	1	0.00218340611353712
IncFIB(AP001918)_1	Staphylococcus_hominis	1	0.00218340611353712
IncFIB(AP001918)_1	Staphylococcus_pseudintermedius	2	0.00436681222707424
IncFIB(AP001918)_1	Streptococcus_mutans	1	0.00218340611353712
IncFIB(AP001918)_1	Streptococcus_parauberis	1	0.00218340611353712
IncFIB(AP001918)_1	Stutzerimonas_stutzeri	1	0.00218340611353712
IncFIB(AP001918)_1	Vibrio_campbellii	1	0.00218340611353712
IncFIB(AP001918)_1	Vibrio_parahaemolyticus	3	0.00655021834061135
IncFIB(K)_1_Kpn3	Acinetobacter_baumannii	9	0.0346153846153846
IncFIB(K)_1_Kpn3	Acinetobacter_johnsonii	1	0.00384615384615385
IncFIB(K)_1_Kpn3	Acinetobacter_pittii	2	0.00769230769230769
IncFIB(K)_1_Kpn3	Aeromonas_hydrophila	1	0.00384615384615385
IncFIB(K)_1_Kpn3	Aeromonas_salmonicida	1	0.00384615384615385
IncFIB(K)_1_Kpn3	Bacillus_sp._24	1	0.00384615384615385
IncFIB(K)_1_Kpn3	Bacteroides_fragilis	1	0.00384615384615385
IncFIB(K)_1_Kpn3	Campylobacter_jejuni	1	0.00384615384615385
IncFIB(K)_1_Kpn3	Chitinibacter_bivalviorum	1	0.00384615384615385
IncFIB(K)_1_Kpn3	Citrobacter_freundii	4	0.0153846153846154
IncFIB(K)_1_Kpn3	Enterobacter_asburiae	1	0.00384615384615385
IncFIB(K)_1_Kpn3	Enterobacter_chengduensis	1	0.00384615384615385
IncFIB(K)_1_Kpn3	Enterobacter_cloacae	3	0.0115384615384615
IncFIB(K)_1_Kpn3	Enterobacter_hormaechei	10	0.0384615384615385
IncFIB(K)_1_Kpn3	Enterococcus_faecalis	2	0.00769230769230769
IncFIB(K)_1_Kpn3	Enterococcus_faecium	13	0.05
IncFIB(K)_1_Kpn3	Enterococcus_gallinarum	1	0.00384615384615385
IncFIB(K)_1_Kpn3	Enterococcus_lactis	1	0.00384615384615385
IncFIB(K)_1_Kpn3	Escherichia_coli	70	0.269230769230769
IncFIB(K)_1_Kpn3	Escherichia_fergusonii	1	0.00384615384615385
IncFIB(K)_1_Kpn3	Klebsiella_aerogenes	1	0.00384615384615385
IncFIB(K)_1_Kpn3	Klebsiella_michiganensis	3	0.0115384615384615
IncFIB(K)_1_Kpn3	Klebsiella_oxytoca	3	0.0115384615384615
IncFIB(K)_1_Kpn3	Klebsiella_pneumoniae	77	0.296153846153846
IncFIB(K)_1_Kpn3	Klebsiella_quasipneumoniae	3	0.0115384615384615
IncFIB(K)_1_Kpn3	Klebsiella_variicola	1	0.00384615384615385
IncFIB(K)_1_Kpn3	Leclercia_sp._G3L	1	0.00384615384615385
IncFIB(K)_1_Kpn3	Ligilactobacillus_salivarius	2	0.00769230769230769
IncFIB(K)_1_Kpn3	Morganella_morganii	1	0.00384615384615385
IncFIB(K)_1_Kpn3	Piscirickettsia_salmonis	1	0.00384615384615385
IncFIB(K)_1_Kpn3	Proteus_mirabilis	1	0.00384615384615385
IncFIB(K)_1_Kpn3	Providencia_rettgeri	1	0.00384615384615385
IncFIB(K)_1_Kpn3	Providencia_stuartii	1	0.00384615384615385
IncFIB(K)_1_Kpn3	Pseudomonas_aeruginosa	5	0.0192307692307692
IncFIB(K)_1_Kpn3	Salmonella_enterica	13	0.05
IncFIB(K)_1_Kpn3	Serratia_marcescens	1	0.00384615384615385
IncFIB(K)_1_Kpn3	Shigella_flexneri	1	0.00384615384615385
IncFIB(K)_1_Kpn3	Shigella_sonnei	2	0.00769230769230769
IncFIB(K)_1_Kpn3	Staphylococcus_argenteus	1	0.00384615384615385
IncFIB(K)_1_Kpn3	Staphylococcus_arlettae	1	0.00384615384615385
IncFIB(K)_1_Kpn3	Staphylococcus_aureus	9	0.0346153846153846
IncFIB(K)_1_Kpn3	Staphylococcus_epidermidis	2	0.00769230769230769
IncFIB(K)_1_Kpn3	Staphylococcus_haemolyticus	1	0.00384615384615385
IncFIB(K)_1_Kpn3	Staphylococcus_hominis	1	0.00384615384615385
IncFIB(K)_1_Kpn3	Staphylococcus_saprophyticus	1	0.00384615384615385
IncFIB(K)_1_Kpn3	Trabulsiella_odontotermitis	1	0.00384615384615385
IncHI2A_1	Acinetobacter_baumannii	5	0.0284090909090909
IncHI2A_1	Acinetobacter_indicus	1	0.00568181818181818
IncHI2A_1	Acinetobacter_sp._AOR07_HL	1	0.00568181818181818
IncHI2A_1	Actinobacillus_pleuropneumoniae	1	0.00568181818181818
IncHI2A_1	Citrobacter_freundii	2	0.0113636363636364
IncHI2A_1	Clostridium_perfringens	1	0.00568181818181818
IncHI2A_1	Enterobacter_cloacae	3	0.0170454545454545
IncHI2A_1	Enterobacter_hormaechei	3	0.0170454545454545
IncHI2A_1	Enterobacter_kobei	1	0.00568181818181818
IncHI2A_1	Enterobacter_sp._247	1	0.00568181818181818
IncHI2A_1	Enterococcus_faecalis	1	0.00568181818181818
IncHI2A_1	Enterococcus_faecium	9	0.0511363636363636
IncHI2A_1	Escherichia_albertii	2	0.0113636363636364
IncHI2A_1	Escherichia_coli	49	0.278409090909091
IncHI2A_1	Escherichia_fergusonii	1	0.00568181818181818
IncHI2A_1	Glaesserella_parasuis	1	0.00568181818181818
IncHI2A_1	Klebsiella_aerogenes	1	0.00568181818181818
IncHI2A_1	Klebsiella_michiganensis	1	0.00568181818181818
IncHI2A_1	Klebsiella_pneumoniae	55	0.3125
IncHI2A_1	Klebsiella_quasipneumoniae	1	0.00568181818181818
IncHI2A_1	Macrococcus_canis	1	0.00568181818181818
IncHI2A_1	Neisseria_gonorrhoeae	2	0.0113636363636364
IncHI2A_1	Proteus_terrae	1	0.00568181818181818
IncHI2A_1	Pseudomonas_aeruginosa	3	0.0170454545454545
IncHI2A_1	Salmonella_enterica	9	0.0511363636363636
IncHI2A_1	Salmonella_sp._3C	1	0.00568181818181818
IncHI2A_1	Serratia_marcescens	2	0.0113636363636364
IncHI2A_1	Serratia_nevei	1	0.00568181818181818
IncHI2A_1	Shigella_flexneri	1	0.00568181818181818
IncHI2A_1	Staphylococcus_aureus	11	0.0625
IncHI2A_1	Staphylococcus_hominis	1	0.00568181818181818
IncHI2A_1	Streptococcus_pasteurianus	1	0.00568181818181818
IncHI2A_1	Vibrio_cholerae	1	0.00568181818181818
IncHI2A_1	Vibrio_owensii	1	0.00568181818181818
IncHI2_1	Acinetobacter_baumannii	5	0.028735632183908
IncHI2_1	Acinetobacter_indicus	1	0.00574712643678161
IncHI2_1	Acinetobacter_sp._AOR07_HL	1	0.00574712643678161
IncHI2_1	Actinobacillus_pleuropneumoniae	1	0.00574712643678161
IncHI2_1	Citrobacter_freundii	2	0.0114942528735632
IncHI2_1	Clostridium_perfringens	1	0.00574712643678161
IncHI2_1	Enterobacter_cloacae	3	0.0172413793103448
IncHI2_1	Enterobacter_hormaechei	3	0.0172413793103448
IncHI2_1	Enterobacter_kobei	1	0.00574712643678161
IncHI2_1	Enterobacter_sp._247	1	0.00574712643678161
IncHI2_1	Enterococcus_faecalis	1	0.00574712643678161
IncHI2_1	Enterococcus_faecium	9	0.0517241379310345
IncHI2_1	Escherichia_albertii	2	0.0114942528735632
IncHI2_1	Escherichia_coli	47	0.270114942528736
IncHI2_1	Escherichia_fergusonii	1	0.00574712643678161
IncHI2_1	Glaesserella_parasuis	1	0.00574712643678161
IncHI2_1	Klebsiella_aerogenes	1	0.00574712643678161
IncHI2_1	Klebsiella_michiganensis	1	0.00574712643678161
IncHI2_1	Klebsiella_pneumoniae	55	0.316091954022989
IncHI2_1	Klebsiella_quasipneumoniae	1	0.00574712643678161
IncHI2_1	Macrococcus_canis	1	0.00574712643678161
IncHI2_1	Neisseria_gonorrhoeae	2	0.0114942528735632
IncHI2_1	Proteus_terrae	1	0.00574712643678161
IncHI2_1	Pseudomonas_aeruginosa	3	0.0172413793103448
IncHI2_1	Salmonella_enterica	9	0.0517241379310345
IncHI2_1	Salmonella_sp._3C	1	0.00574712643678161
IncHI2_1	Serratia_marcescens	2	0.0114942528735632
IncHI2_1	Serratia_nevei	1	0.00574712643678161
IncHI2_1	Shigella_flexneri	1	0.00574712643678161
IncHI2_1	Staphylococcus_aureus	11	0.0632183908045977
IncHI2_1	Staphylococcus_hominis	1	0.00574712643678161
IncHI2_1	Streptococcus_pasteurianus	1	0.00574712643678161
IncHI2_1	Vibrio_cholerae	1	0.00574712643678161
IncHI2_1	Vibrio_owensii	1	0.00574712643678161
IncI1_1_Alpha	Acinetobacter_baumannii	2	0.0104166666666667
IncI1_1_Alpha	Acinetobacter_bereziniae	1	0.00520833333333333
IncI1_1_Alpha	Acinetobacter_seifertii	1	0.00520833333333333
IncI1_1_Alpha	Acinetobacter_towneri	1	0.00520833333333333
IncI1_1_Alpha	Aeromonas_salmonicida	1	0.00520833333333333
IncI1_1_Alpha	Bacillus_cereus	1	0.00520833333333333
IncI1_1_Alpha	Bacteroides_fragilis	1	0.00520833333333333
IncI1_1_Alpha	Campylobacter_coli	1	0.00520833333333333
IncI1_1_Alpha	Citrobacter_freundii	3	0.015625
IncI1_1_Alpha	Citrobacter_koseri	1	0.00520833333333333
IncI1_1_Alpha	Enterobacter_cloacae	4	0.0208333333333333
IncI1_1_Alpha	Enterobacter_hormaechei	9	0.046875
IncI1_1_Alpha	Enterobacter_kobei	1	0.00520833333333333
IncI1_1_Alpha	Enterococcus_faecalis	3	0.015625
IncI1_1_Alpha	Enterococcus_faecium	9	0.046875
IncI1_1_Alpha	Escherichia_coli	51	0.265625
IncI1_1_Alpha	Klebsiella_pneumoniae	70	0.364583333333333
IncI1_1_Alpha	Klebsiella_quasipneumoniae	2	0.0104166666666667
IncI1_1_Alpha	Lactococcus_sp._LG592	1	0.00520833333333333
IncI1_1_Alpha	Legionella_longbeachae	1	0.00520833333333333
IncI1_1_Alpha	Morganella_morganii	1	0.00520833333333333
IncI1_1_Alpha	Neisseria_gonorrhoeae	1	0.00520833333333333
IncI1_1_Alpha	Proteus_mirabilis	1	0.00520833333333333
IncI1_1_Alpha	Pseudomonas_aeruginosa	2	0.0104166666666667
IncI1_1_Alpha	Salmonella_enterica	10	0.0520833333333333
IncI1_1_Alpha	Shigella_flexneri	1	0.00520833333333333
IncI1_1_Alpha	Staphylococcus_aureus	11	0.0572916666666667
IncI1_1_Alpha	Streptococcus_pyogenes	1	0.00520833333333333
IncR_1	Acinetobacter_baumannii	2	0.00884955752212389
IncR_1	Acinetobacter_nosocomialis	1	0.00442477876106195
IncR_1	Acinetobacter_pittii	1	0.00442477876106195
IncR_1	Acinetobacter_schindleri	1	0.00442477876106195
IncR_1	Acinetobacter_towneri	1	0.00442477876106195
IncR_1	Campylobacter_jejuni	1	0.00442477876106195
IncR_1	Chitinibacter_bivalviorum	1	0.00442477876106195
IncR_1	Citrobacter_freundii	3	0.0132743362831858
IncR_1	Enterobacter_cloacae	3	0.0132743362831858
IncR_1	Enterobacter_hormaechei	9	0.0398230088495575
IncR_1	Enterococcus_faecalis	4	0.0176991150442478
IncR_1	Enterococcus_faecium	11	0.0486725663716814
IncR_1	Escherichia_coli	64	0.283185840707965
IncR_1	Glaesserella_parasuis	1	0.00442477876106195
IncR_1	Klebsiella_aerogenes	2	0.00884955752212389
IncR_1	Klebsiella_grimontii	1	0.00442477876106195
IncR_1	Klebsiella_michiganensis	2	0.00884955752212389
IncR_1	Klebsiella_pneumoniae	68	0.300884955752212
IncR_1	Klebsiella_quasipneumoniae	2	0.00884955752212389
IncR_1	Klebsiella_variicola	1	0.00442477876106195
IncR_1	Neisseria_gonorrhoeae	1	0.00442477876106195
IncR_1	Proteus_vulgaris	1	0.00442477876106195
IncR_1	Providencia_rettgeri	2	0.00884955752212389
IncR_1	Pseudomonas_aeruginosa	4	0.0176991150442478
IncR_1	Salmonella_enterica	10	0.0442477876106195
IncR_1	Shewanella_algae	1	0.00442477876106195
IncR_1	Shigella_flexneri	1	0.00442477876106195
IncR_1	Shigella_sonnei	4	0.0176991150442478
IncR_1	Staphylococcus_aureus	19	0.084070796460177
IncR_1	Staphylococcus_capitis	1	0.00442477876106195
IncR_1	Staphylococcus_haemolyticus	1	0.00442477876106195
IncR_1	Staphylococcus_hominis	1	0.00442477876106195
IncR_1	Staphylococcus_simulans	1	0.00442477876106195

## Sheet: S4
Inc_group	Class	Test	P_value
IncFIB(AP001918)_1	Rifamycin	Chi-squared	0.835060159189063
IncFIB(AP001918)_1	Vancomycin	Chi-squared	0.047836417412986
IncFIB(AP001918)_1	Aminoglycoside	Chi-squared	0.812886621076924
IncFIB(AP001918)_1	Beta-lactam	Chi-squared	0.409499005531447
IncFIB(AP001918)_1	Phenicol	Chi-squared	0.150821062915255
IncFIB(AP001918)_1	Fluroquinolone	Chi-squared	1.83602e-66
IncFIB(AP001918)_1	Trimethoprim	Chi-squared	0.865182778391843
IncFIB(AP001918)_1	Macrolide	Chi-squared	0.145017705541346
IncFIB(AP001918)_1	Fosfomycin	Chi-squared	0.348790570492511
IncFIB(AP001918)_1	Fusidic Acid	Chi-squared	1.83602e-66
IncFIB(AP001918)_1	Lincosamide	Chi-squared	0.650574626986186
IncFIB(AP001918)_1	Colistin	Chi-squared	0.802326995110922
IncFIB(AP001918)_1	Nitroimidazole	Fisher exact (simulated)	1
IncFIB(AP001918)_1	Quinolone	Chi-squared	0.954387367480095
IncFIB(AP001918)_1	Sulfonamide	Chi-squared	0.268512049686281
IncFIB(AP001918)_1	Tetracycline	Chi-squared	0.865182778391843
IncFIB(AP001918)_1	Streptogramin	Fisher exact (simulated)	1
IncI1_1_Alpha	Rifamycin	Fisher exact (simulated)	0.730683589324551
IncI1_1_Alpha	Vancomycin	Chi-squared	0.999999999999979
IncI1_1_Alpha	Aminoglycoside	Chi-squared	0.63946072740971
IncI1_1_Alpha	Beta-lactam	Chi-squared	0.253294442729889
IncI1_1_Alpha	Phenicol	Chi-squared	0.418530118352822
IncI1_1_Alpha	Fluroquinolone	Chi-squared	2.44018e-209
IncI1_1_Alpha	Trimethoprim	Chi-squared	0.402362674620854
IncI1_1_Alpha	Macrolide	Chi-squared	0.714751055402446
IncI1_1_Alpha	Fosfomycin	Chi-squared	0.836028546202565
IncI1_1_Alpha	Fusidic Acid	Chi-squared	2.44018e-209
IncI1_1_Alpha	Lincosamide	Fisher exact (simulated)	0.571196745011765
IncI1_1_Alpha	Colistin	Chi-squared	0.00516792096296152
IncI1_1_Alpha	Nitroimidazole	Fisher exact (simulated)	1
IncI1_1_Alpha	Quinolone	Chi-squared	0.987241949062669
IncI1_1_Alpha	Sulfonamide	Chi-squared	0.547767247371187
IncI1_1_Alpha	Tetracycline	Chi-squared	0.133603252787282
IncI1_1_Alpha	Streptogramin	Fisher exact (simulated)	1
IncFIA_1	Rifamycin	Fisher exact (simulated)	0.510243145799471
IncFIA_1	Vancomycin	Chi-squared	0.915112193102464
IncFIA_1	Aminoglycoside	Chi-squared	0.29191761721477
IncFIA_1	Beta-lactam	Chi-squared	0.789026641418334
IncFIA_1	Phenicol	Chi-squared	0.196470218410359
IncFIA_1	Fluroquinolone	Chi-squared	1.96699e-195
IncFIA_1	Trimethoprim	Chi-squared	0.803756129511306
IncFIA_1	Macrolide	Chi-squared	0.0573558061240115
IncFIA_1	Fosfomycin	Chi-squared	0.999999999999999
IncFIA_1	Fusidic Acid	Chi-squared	1.96699e-195
IncFIA_1	Lincosamide	Fisher exact (simulated)	1
IncFIA_1	Colistin	Chi-squared	0.767516874239698
IncFIA_1	Nitroimidazole	Fisher exact (simulated)	1
IncFIA_1	Quinolone	Chi-squared	0.698359783323285
IncFIA_1	Sulfonamide	Chi-squared	0.242644073172846
IncFIA_1	Tetracycline	Chi-squared	0.586819936244424
IncFIA_1	Streptogramin	Fisher exact (simulated)	0.331092205047393
IncFIB(K)_1_Kpn3	Rifamycin	Chi-squared	0.203515972455655
IncFIB(K)_1_Kpn3	Vancomycin	Chi-squared	0.999999999999998
IncFIB(K)_1_Kpn3	Aminoglycoside	Chi-squared	0.179917218860157
IncFIB(K)_1_Kpn3	Beta-lactam	Chi-squared	0.516361345480019
IncFIB(K)_1_Kpn3	Phenicol	Chi-squared	0.505604965406813
IncFIB(K)_1_Kpn3	Fluroquinolone	Chi-squared	6.10166e-166
IncFIB(K)_1_Kpn3	Trimethoprim	Chi-squared	0.197171261681998
IncFIB(K)_1_Kpn3	Macrolide	Chi-squared	0.042457738070112
IncFIB(K)_1_Kpn3	Fosfomycin	Chi-squared	0.474966300685636
IncFIB(K)_1_Kpn3	Fusidic Acid	Chi-squared	6.10166e-166
IncFIB(K)_1_Kpn3	Lincosamide	Chi-squared	0.765004332958738
IncFIB(K)_1_Kpn3	Colistin	Chi-squared	0.185283498991003
IncFIB(K)_1_Kpn3	Nitroimidazole	Fisher exact (simulated)	0.153031194820483
IncFIB(K)_1_Kpn3	Quinolone	Chi-squared	0.167290199008088
IncFIB(K)_1_Kpn3	Sulfonamide	Chi-squared	0.0299845168384622
IncFIB(K)_1_Kpn3	Tetracycline	Chi-squared	0.646576611031307
IncFIB(K)_1_Kpn3	Streptogramin	Fisher exact (simulated)	0.392615729123664
IncHI2A_1	Rifamycin	Fisher exact (simulated)	1
IncHI2A_1	Vancomycin	Fisher exact (simulated)	0.397400267767025
IncHI2A_1	Aminoglycoside	Chi-squared	0.77045695140622
IncHI2A_1	Beta-lactam	Chi-squared	0.228808306718404
IncHI2A_1	Phenicol	Chi-squared	0.41833374187843
IncHI2A_1	Fluroquinolone	Chi-squared	3.08838e-220
IncHI2A_1	Trimethoprim	Chi-squared	0.481241322060367
IncHI2A_1	Macrolide	Chi-squared	0.814215659237798
IncHI2A_1	Fosfomycin	Chi-squared	0.0834164473218385
IncHI2A_1	Fusidic Acid	Chi-squared	3.08838e-220
IncHI2A_1	Lincosamide	Fisher exact (simulated)	0.56653311316254
IncHI2A_1	Colistin	Chi-squared	0.979327761740893
IncHI2A_1	Nitroimidazole	Fisher exact (simulated)	1
IncHI2A_1	Quinolone	Chi-squared	0.0645703418609473
IncHI2A_1	Sulfonamide	Chi-squared	0.63138981427638
IncHI2A_1	Tetracycline	Chi-squared	0.616732700216012
IncHI2A_1	Streptogramin	Fisher exact (simulated)	1
IncHI2_1	Rifamycin	Fisher exact (simulated)	1
IncHI2_1	Vancomycin	Fisher exact (simulated)	0.397501976493242
IncHI2_1	Aminoglycoside	Chi-squared	0.666711325008347
IncHI2_1	Beta-lactam	Chi-squared	0.270943702987355
IncHI2_1	Phenicol	Chi-squared	0.474137845193888
IncHI2_1	Fluroquinolone	Chi-squared	1.28568e-221
IncHI2_1	Trimethoprim	Chi-squared	0.439196582861799
IncHI2_1	Macrolide	Chi-squared	0.74014451845578
IncHI2_1	Fosfomycin	Chi-squared	0.0765404220498763
IncHI2_1	Fusidic Acid	Chi-squared	1.28568e-221
IncHI2_1	Lincosamide	Fisher exact (simulated)	0.562217284683892
IncHI2_1	Colistin	Chi-squared	0.948879333193461
IncHI2_1	Nitroimidazole	Fisher exact (simulated)	1
IncHI2_1	Quinolone	Chi-squared	0.0791534119406689
IncHI2_1	Sulfonamide	Chi-squared	0.76600747883613
IncHI2_1	Tetracycline	Chi-squared	0.541637385675065
IncHI2_1	Streptogramin	Fisher exact (simulated)	1
IncR_1	Rifamycin	Fisher exact (simulated)	1
IncR_1	Vancomycin	Chi-squared	0.775890992060562
IncR_1	Aminoglycoside	Chi-squared	0.224299513682849
IncR_1	Beta-lactam	Chi-squared	0.667047791595284
IncR_1	Phenicol	Chi-squared	0.95180489707375
IncR_1	Fluroquinolone	Chi-squared	4.75095e-187
IncR_1	Trimethoprim	Chi-squared	0.404396062209088
IncR_1	Macrolide	Chi-squared	0.606386837872015
IncR_1	Fosfomycin	Chi-squared	0.505623052105496
IncR_1	Fusidic Acid	Chi-squared	4.75095e-187
IncR_1	Lincosamide	Chi-squared	0.898227347347413
IncR_1	Colistin	Chi-squared	0.610616574943616
IncR_1	Nitroimidazole	Fisher exact (simulated)	1
IncR_1	Quinolone	Chi-squared	0.0304162725709792
IncR_1	Sulfonamide	Chi-squared	0.939154561583212
IncR_1	Tetracycline	Chi-squared	0.999999999999999
IncR_1	Streptogramin	Fisher exact (simulated)	1
